# Supplementary material for: Synthesis and Anticancer Evaluation of 4-Anilinoquinolinylchalcone Derivatives
Source: Int J Mol Sci. 2023 Mar 23;24(7):6034. doi: 10.3390/ijms24076034 (PMC10094048; doi:10.3390/ijms24076034)
Supplement: Supplementary file 1 [file ijms-24-06034-s001.zip]

Archive with 1 entries (1 files):
- ijms-2287274-supplementary.pdf
